# Supplementary material for: Late Water Deficits Improve Intrinsic Water Use Efficiency, Fruit Maturity, and Acceptability in Yellow-Fleshed Kiwifruit cv. Soreli
Source: Plants (Basel). 2025 Sep 12;14(18):2843. doi: 10.3390/plants14182843 (PMC12473459; doi:10.3390/plants14182843)
Supplement: Supplementary file 1 [file plants-14-02843-s001.zip]

Archive with 1 entries (1 files):
- plants-3820378-supplementary.pdf
